# Supplementary material for: DBnorm as an R package for the comparison and selection of appropriate statistical methods for batch effect correction in metabolomic studies
Source: Sci Rep. 2021 Mar 11;11:5657. doi: 10.1038/s41598-021-84824-3 (PMC7952378; doi:10.1038/s41598-021-84824-3)
Supplement: Supplementary file 2 — Supplementary Information 2. [file 41598_2021_84824_MOESM2_ESM.xlsx]

## Sheet: Supplementary Table 1
Metabolites	Adj. R. squared	Polarity
(2-AMINOETHYL)PHOSPHONATE	0.935727	Positive
2-AMINO-2-METHYLPROPANOATE	0.712918	Positive
2-AMINOPHENOL	0.774029	Positive
2'-DEOXYADENOSINE	0.42362	Positive
2-OXOBUTANOATE	0.874719	Positive
3-ALPHA 11-BETA 17-ALPHA 21-TETRAHYDROXY- 5-ALPHA-PREGNAN-20-ONE	0.531578	Positive
3-HYDROXY-3-METHYLGLUTARATE	0.499254	Positive
3-INDOLEPROPIONIC ACID	0.327629	Positive
3-METHOXYTYRAMINE	0.750254	Positive
3-METHYL-2-OXINDOLE	0.824419	Positive
3-METHYLHISTAMINE	0.923736	Positive
4-GUANIDINOBUTANOATE	0.534123	Positive
4-HYDROXY-2-QUINOLINECARBOXYLIC ACID	0.291052	Positive
4-HYDROXY-L-PROLINE	0.836845	Positive
5-AMINOPENTANOATE	0.542843	Positive
5-HYDROXYINDOLEACETATE	0.302846	Positive
5-METHYLCYTOSINE HYDROCLORIDE	0.8833	Positive
5'-METHYLTHIOADENOSINE	0.398391	Positive
5-OXO-D-PROLINE	0.728734	Positive
ADENINE	0.733223	Positive
ADENOSINE 5'-MONOPHOSPHATE	0.315944	Positive
ANTHRANILATE	0.757265	Positive
BETAINE	0.574228	Positive
BILIRUBIN	0.210031	Positive
BILIVERDIN	0.137584	Positive
BIS(3-AMINOPROPYL)AMINE	0.782739	Positive
CAFFEINE	0.0669224	Positive
CHOLINE	0.682938	Positive
CIS-4-HYDROXY-D-PROLINE	0.831104	Positive
CITRULLINE	0.643067	Positive
CORTISOL	0.385226	Positive
CORTISONE	0.470561	Positive
CREATINE	0.318633	Positive
CREATININE	0.771865	Positive
CYTIDINE	0.20461	Positive
CYTOSINE	0.30585	Positive
DECANOYLCARNITINE	0.380356	Positive
DEOXYCARNITINE	0.586039	Positive
DEOXYURIDINE	0.338539	Positive
D-GLUCOSAMINE 6-PHOSPHATE	0.559945	Positive
D-GLUCOSE 6-PHOSPHATE	0.793371	Positive
DIETHANOLAMINE	0.887733	Positive
DIMETHYLGLYCINE	0.680374	Positive
DOPAMINE	0.736732	Positive
D-ORNITHINE	0.760974	Positive
D-PANTOTHENIC ACID	0.512782	Positive
ERYTHRITOL	0.854709	Positive
ETHYLMALONATE	0.795433	Positive
GLYCEROL	0.700959	Positive
GLYCOCHOLATE	0.131306	Positive
GUANIDINOACETATE	0.681468	Positive
GUANINE	0.446071	Positive
HEXANOYLCARNITINE	0.176656	Positive
HIPPURATE	0.158085	Positive
HOMOCYSTEINE	0.825785	Positive
HOMOSERINE	0.803376	Positive
HYPOTAURINE	0.784154	Positive
HYPOXANTHINE	0.679967	Positive
INDOLE	0.681418	Positive
INDOLE-3-ACETALDEHYDE	0.371236	Positive
INDOLE-3-ACETATE	0.418593	Positive
INDOLE-3-ETHANOL	0.779116	Positive
ISOVALERYLCARNITINE	0.260306	Positive
ITACONATE	0.852512	Positive
KYNURENINE	0.636251	Positive
L-2 3-DIAMINOPROPIONIC ACID	0.855546	Positive
L-2-PHOSPHOGLYCERIC ACID	0.712426	Positive
L-ALANINE	0.63221	Positive
L-ARGININE	0.69903	Positive
L-ASPARAGINE	0.829824	Positive
LAUROYLCARNITINE	0.385864	Positive
L-CARNITINE	0.560206	Positive
LEUCINE	0.852499	Positive
L-GLUTAMIC ACID	0.45017	Positive
L-GLUTAMINE	0.675946	Positive
L-HISTIDINE	0.708426	Positive
LINOLEATE	0.74668	Positive
LIPOAMIDE	0.644805	Positive
L-ISOLEUCINE	0.713875	Positive
L-LYSINE	0.503807	Positive
L-METHIONINE	0.707684	Positive
L-PHENYLALANINE	0.834946	Positive
L-PROLINE	0.693106	Positive
L-SORBOSE	0.834369	Positive
L-THREONINE	0.795567	Positive
L-TRYPTOPHAN	0.596183	Positive
L-TYROSINE	0.683565	Positive
L-UROBILIN	0.052898	Positive
L-VALINE	0.80998	Positive
MELATONIN	0.656298	Positive
METHYL BETA-D-GALACTOSIDE	0.659109	Positive
METHYL INDOLE-3-ACETATE	0.288826	Positive
METHYL VANILLATE	0.899872	Positive
METHYLCYSTEINE	0.700054	Positive
METHYLGUANIDINE	0.808542	Positive
N6-(DELTA2-ISOPENTENYL)-ADENINE	0.502519	Positive
N-ACETYL-D-GALACTOSAMINE	0.717411	Positive
N-ACETYL-D-TRYPTOPHAN	0.0601807	Positive
N-ACETYL-L-ALANINE	0.822019	Positive
N-ACETYL-L-PHENYLALANINE	0.435342	Positive
N-ALPHA-ACETYL-L-ASPARAGINE	0.640035	Positive
N-AMIDINO-L-ASPARTATE	0.639365	Positive
NICOTINAMIDE	0.397373	Positive
NICOTINURATE	0.382362	Positive
N-METHYL-L-GLUTAMATE	0.749702	Positive
O-ACETYL-L-CARNITINE	0.397424	Positive
OCTANOYLCARNITINE	0.217729	Positive
OLEATE	0.684996	Positive
OLEYLCARNITINE	0.44955	Positive
OXALOACETATE	0.736377	Positive
PALMITOLEATE	0.779491	Positive
PARAXANTHINE	0.0722244	Positive
PHENYLACETYLGLUTAMINE	0.0509196	Positive
PHENYLETHANOLAMINE	0.741006	Positive
PHENYLPYRUVATE	0.643804	Positive
PHOSPHOCHOLINE	0.542012	Positive
PIPECOLATE	0.748266	Positive
PROPIONYLCARNITINE	0.35565	Positive
PROTOPORPHYRIN	0.477986	Positive
PTERIN	0.557605	Positive
PURINE	0.873145	Positive
PYRIDOXAMINE	0.601559	Positive
PYRIDOXINE	0.469203	Positive
RIBOFLAVIN	0.223517	Positive
SARCOSINE	0.648495	Positive
SELENOMETHIONINE	0.558738	Positive
SPERMIDINE	0.534537	Positive
SUBERIC ACID	0.662296	Positive
THIOUREA	0.199505	Positive
THYROXINE	0.455359	Positive
TRANS-4-HYDROXYPROLINE	0.817803	Positive
TRANS-CINNAMATE	0.748702	Positive
TRYPTAMINE	0.32397	Positive
TYRAMINE	0.748775	Positive
TYROSINE	0.670373	Positive
URACIL	0.253607	Positive
URIDINE	0.328587	Positive
UROCANATE	0.436889	Positive
XANTHOSINE-5-MONOPHOSPHATE	0.3181	Positive
XANTHURENIC.ACID	0.706995	Positive
2 3-DIHYDROXYBENZOATE	0.560002	Negative
2' 4'-DIHYDROXYACETOPHENONE	0.744438	Negative
2'-DEOXYURIDINE 5'-MONO-PHOS-PHATE	0.455009	Negative
2-HYDROXYBUTYRIC ACID	0.812245	Negative
3-(2-HYDROXYPHENYL)PROPANOATE	0.306448	Negative
3-(4-HYDROXYPHENYL)LACTATE	0.808374	Negative
3-(4-HYDROXYPHENYL)PYRUVATE	0.518882	Negative
3 4-DIHYDROXYPHENYLACETATE	0.638742	Negative
3'-CMP	0.604958	Negative
4-GUANIDINOBUTANOATE	0.613666	Negative
4-HYDROXY-2-QUINOLINECARBOXYLIC ACID	0.706568	Negative
4-HYDROXYBENZALDEHYDE	0.868648	Negative
4-PYRIDOXATE	0.67829	Negative
5-AMINOIMIDAZOLE-4-CARBOXAMIDE-1-BETA-D-RIBOFURANOSYL 5'-MONOPHOSPHATE	0.510301	Negative
5-HYDROXYINDOLEACETATE	0.539012	Negative
5-OXO-L-PROLINE	0.675516	Negative
6-DEOXY-L-GALACTOSE	0.419989	Negative
6-PHOSPHOGLUCONIC ACID	0.584047	Negative
ADENINE	0.477857	Negative
ADENOSINE 5'-DIPHOSPHATE	0.744191	Negative
ALPHA-AMINOADIPATE	0.639296	Negative
ALPHA-D-GALACTOSE 1-PHOSPHATE	0.698207	Negative
ALPHA-D-GLUCOSE	0.700208	Negative
ALPHA-KETOGLUTARIC ACID	0.620686	Negative
CAFFEATE	0.442128	Negative
CAFFEINE	0.787989	Negative
CARNOSINE	0.477373	Negative
CIS-4-HYDROXY-D-PROLINE	0.607781	Negative
CITRAMALATE	0.456529	Negative
CITRATE	0.757438	Negative
CITRULLINE	0.6295	Negative
D-(-)-ARABINOSE	0.540578	Negative
D-(+)-GALACTURONIC ACID	0.280517	Negative
DEOXYCHOLATE	0.274688	Negative
D-GLUCOSE 6-PHOSPHATE	0.567025	Negative
D-GLUCURONIC ACID	0.6506	Negative
D-GLUCURONOLACTONE	0.601944	Negative
D-ORNITHINE	0.470433	Negative
D-PANTOTHENIC ACID	0.400074	Negative
D-RIBOSE	0.555652	Negative
D-RIBOSE 5-PHOSPHATE	0.434581	Negative
D-TRYPTOPHAN	0.89257	Negative
FERULATE	0.571526	Negative
FORMYL-L-METHIONYL PEPTIDE	0.694303	Negative
GALACTARATE	0.743073	Negative
GALACTITOL	0.654149	Negative
GLUCONIC ACID	0.485819	Negative
GLYCERATE	0.564056	Negative
HIPPURATE	0.623462	Negative
HOMOGENTISATE	0.529004	Negative
INDOLE-3-ACETATE	0.637854	Negative
INOSINE	0.538414	Negative
INOSINE 5'-PHOSPHATE	0.523289	Negative
ITACONATE	0.727565	Negative
KYNURENINE	0.717711	Negative
L-ASPARAGINE	0.736682	Negative
L-GLUTAMIC ACID	0.44865	Negative
L-GLUTAMINE	0.462767	Negative
L-HISTIDINE	0.814753	Negative
L-METHIONINE	0.67722	Negative
L-METHIONINE SULFOXIMINE	0.489023	Negative
L-PHENYLALANINE	0.832467	Negative
L-SERINE	0.798829	Negative
L-THREONINE	0.898266	Negative
LUMICHROME	0.563533	Negative
MALONATE	0.39647	Negative
MANNITOL	0.697043	Negative
MELATONIN	0.745221	Negative
MONO-METHYL GLUTARATE	0.62513	Negative
MYO-INOSITOL	0.776724	Negative
N-ACETYL-DL-GLUTAMIC ACID	0.47786	Negative
N-ACETYL-DL-METHIONINE	0.629172	Negative
N-ACETYLGLYCINE	0.530354	Negative
N-ACETYL-L-ALANINE	0.64075	Negative
N-ACETYL-L-ASPARTIC ACID	0.783045	Negative
N-ACETYL-L-LEUCINE	0.699519	Negative
N-ACETYL-L-PHENYLALANINE	0.554914	Negative
N-AMIDINO-L-ASPARTATE	0.584671	Negative
O-ACETYL-L-SERINE	0.786868	Negative
OROTATE	0.725873	Negative
PALMITOLEATE	0.454887	Negative
PHOSPHOCREATINE	0.327946	Negative
QUINATE	0.781492	Negative
RESORCINOL MONOACETATE	0.716949	Negative
RIBOFLAVIN	0.411801	Negative
S-(5'-ADENOSYL)-L-HOMOCYSTEINE	0.739765	Negative
SHIKIMATE	0.623402	Negative
TAURINE	0.652978	Negative
THEOPHYLLINE	0.505714	Negative
THYMIDINE 5'-MONOPHOSPHATE	0.840961	Negative
TRANS-ACONITATE	0.720039	Negative
TRANS-CINNAMATE	0.518276	Negative
URACIL	0.711119	Negative
URATE	0.818629	Negative
URIDINE	0.517982	Negative
URIDINE-5-MONOPHOSPHATE	0.317324	Negative
URSODEOXYCHOLATE	0.426136	Negative
XANTHINE	0.500846	Negative
XANTHOSINE	0.406552	Negative

## Sheet: Supplementary Table 2
Metabolites	Adj. R. squared	Polarity
(2-AMINOETHYL)PHOSPHONATE	0.174803	Positive
2-AMINO-2-METHYLPROPANOATE	0.0529561	Positive
2-AMINOPHENOL	0.0600138	Positive
2'-DEOXYADENOSINE	0.406839	Positive
2-OXOBUTANOATE	0.0991368	Positive
3-ALPHA 11-BETA 17-ALPHA 21-TETRAHYDROXY- 5-ALPHA-PREGNAN-20-ONE	0.184975	Positive
3-HYDROXY-3-METHYLGLUTARATE	0.147242	Positive
3-INDOLEPROPIONIC ACID	0.0477457	Positive
3-METHOXYTYRAMINE	0.0945287	Positive
3-METHYL-2-OXINDOLE	0.0616133	Positive
3-METHYLHISTAMINE	0.172042	Positive
4-GUANIDINOBUTANOATE	0.199921	Positive
4-HYDROXY-2-QUINOLINECARBOXYLIC ACID	0.0454963	Positive
4-HYDROXY-L-PROLINE	0.119944	Positive
5-AMINOPENTANOATE	0.119025	Positive
5-HYDROXYINDOLEACETATE	0.0374304	Positive
5-METHYLCYTOSINE HYDROCLORIDE	0.147124	Positive
5'-METHYLTHIOADENOSINE	0.135854	Positive
5-OXO-D-PROLINE	0.0948543	Positive
ADENINE	0.113525	Positive
ADENOSINE 5'-MONOPHOSPHATE	0.215134	Positive
ANTHRANILATE	0.0803911	Positive
BETAINE	0.131021	Positive
BILIRUBIN	0.183481	Positive
BILIVERDIN	0.164542	Positive
BIS(3-AMINOPROPYL)AMINE	0.491831	Positive
CAFFEINE	0.0300832	Positive
CHOLINE	0.336046	Positive
CIS-4-HYDROXY-D-PROLINE	0.289579	Positive
CITRULLINE	0.355899	Positive
CORTISOL	0.0805487	Positive
CORTISONE	0.288279	Positive
CREATINE	0.0874752	Positive
CREATININE	0.289433	Positive
CYTIDINE	0.0810576	Positive
CYTOSINE	0.0274256	Positive
DECANOYLCARNITINE	0.123087	Positive
DEOXYCARNITINE	0.212589	Positive
DEOXYURIDINE	0.0428338	Positive
D-GLUCOSAMINE 6-PHOSPHATE	0.335447	Positive
D-GLUCOSE 6-PHOSPHATE	0.372016	Positive
DIETHANOLAMINE	0.0879192	Positive
DIMETHYLGLYCINE	0.311991	Positive
DOPAMINE	0.476464	Positive
D-ORNITHINE	0.0621088	Positive
D-PANTOTHENIC ACID	0.0556272	Positive
ERYTHRITOL	0.176815	Positive
ETHYLMALONATE	0.0698936	Positive
GLYCEROL	0.280447	Positive
GLYCOCHOLATE	0.00501922	Positive
GUANIDINOACETATE	0.142395	Positive
GUANINE	0.0675684	Positive
HEXANOYLCARNITINE	0.0893148	Positive
HIPPURATE	0.0100313	Positive
HOMOCYSTEINE	0.169509	Positive
HOMOSERINE	0.12543	Positive
HYPOTAURINE	0.0256852	Positive
HYPOXANTHINE	0.324621	Positive
INDOLE	0.0618251	Positive
INDOLE-3-ACETALDEHYDE	0.110414	Positive
INDOLE-3-ACETATE	0.075399	Positive
INDOLE-3-ETHANOL	0.0480108	Positive
ISOVALERYLCARNITINE	0.0809484	Positive
ITACONATE	0.0843584	Positive
KYNURENINE	0.0687161	Positive
L-2 3-DIAMINOPROPIONIC ACID	0.529789	Positive
L-2-PHOSPHOGLYCERIC ACID	0.100438	Positive
L-ALANINE	0.0594775	Positive
L-ARGININE	0.207554	Positive
L-ASPARAGINE	0.0883168	Positive
LAUROYLCARNITINE	0.0872033	Positive
L-CARNITINE	0.168746	Positive
LEUCINE	0.121011	Positive
L-GLUTAMIC ACID	0.217034	Positive
L-GLUTAMINE	0.0924938	Positive
L-HISTIDINE	0.29102	Positive
LINOLEATE	0.178734	Positive
LIPOAMIDE	0.10046	Positive
L-ISOLEUCINE	0.260839	Positive
L-LYSINE	0.277999	Positive
L-METHIONINE	0.0720356	Positive
L-PHENYLALANINE	0.112686	Positive
L-PROLINE	0.0787813	Positive
L-SORBOSE	0.24899	Positive
L-THREONINE	0.0999164	Positive
L-TRYPTOPHAN	0.386851	Positive
L-TYROSINE	0.0994814	Positive
L-UROBILIN	0.016808	Positive
L-VALINE	0.193266	Positive
MELATONIN	0.206854	Positive
METHYL BETA-D-GALACTOSIDE	0.284801	Positive
METHYL INDOLE-3-ACETATE	0.0405049	Positive
METHYL VANILLATE	0.27418	Positive
METHYLCYSTEINE	0.0605581	Positive
METHYLGUANIDINE	0.264916	Positive
N6-(DELTA2-ISOPENTENYL)-ADENINE	0.131851	Positive
N-ACETYL-D-GALACTOSAMINE	0.128172	Positive
N-ACETYL-D-TRYPTOPHAN	0.0401589	Positive
N-ACETYL-L-ALANINE	0.111459	Positive
N-ACETYL-L-PHENYLALANINE	0.0764443	Positive
N-ALPHA-ACETYL-L-ASPARAGINE	0.21687	Positive
N-AMIDINO-L-ASPARTATE	0.432928	Positive
NICOTINAMIDE	0.125295	Positive
NICOTINURATE	0.173888	Positive
N-METHYL-L-GLUTAMATE	0.0434962	Positive
O-ACETYL-L-CARNITINE	0.168325	Positive
OCTANOYLCARNITINE	0.0465364	Positive
OLEATE	0.178459	Positive
OLEYLCARNITINE	0.226915	Positive
OXALOACETATE	0.0863614	Positive
PALMITOLEATE	0.287322	Positive
PARAXANTHINE	0.0173263	Positive
PHENYLACETYLGLUTAMINE	0.00823644	Positive
PHENYLETHANOLAMINE	0.0817886	Positive
PHENYLPYRUVATE	0.116064	Positive
PHOSPHOCHOLINE	0.123714	Positive
PIPECOLATE	0.127356	Positive
PROPIONYLCARNITINE	0.136236	Positive
PROTOPORPHYRIN	0.099787	Positive
PTERIN	0.0159931	Positive
PURINE	0.106662	Positive
PYRIDOXAMINE	0.160375	Positive
PYRIDOXINE	0.393204	Positive
RIBOFLAVIN	0.0745881	Positive
SARCOSINE	0.124323	Positive
SELENOMETHIONINE	0.0402753	Positive
SPERMIDINE	0.129741	Positive
SUBERIC ACID	0.360225	Positive
THIOUREA	0.0704475	Positive
THYROXINE	0.0936466	Positive
TRANS-4-HYDROXYPROLINE	0.418456	Positive
TRANS-CINNAMATE	0.128323	Positive
TRYPTAMINE	0.0468736	Positive
TYRAMINE	0.0739281	Positive
TYROSINE	0.166365	Positive
URACIL	0.058105	Positive
URIDINE	0.165386	Positive
UROCANATE	0.0826553	Positive
XANTHURENIC ACID	0.149073	Positive
2 3-DIHYDROXYBENZOATE	0.0919269	Negative
2' 4'-DIHYDROXYACETOPHENONE	0.0921098	Negative
2'-DEOXYURIDINE 5'-MONO-PHOS-PHATE	0.0894134	Negative
2-HYDROXYBUTYRIC ACID	0.322847	Negative
3-(2-HYDROXYPHENYL)PROPANOATE	0.052181	Negative
3-(4-HYDROXYPHENYL)LACTATE	0.140545	Negative
3-(4-HYDROXYPHENYL)PYRUVATE	0.283395	Negative
3 4-DIHYDROXYPHENYLACETATE	0.184624	Negative
3'-CMP	0.0942648	Negative
4-GUANIDINOBUTANOATE	0.0631023	Negative
4-HYDROXY-2-QUINOLINECARBOXYLIC ACID	0.185431	Negative
4-HYDROXYBENZALDEHYDE	0.472379	Negative
4-PYRIDOXATE	0.14593	Negative
5-AMINOIMIDAZOLE-4-CARBOXAMIDE-1-BETA-D-RIBOFURANOSYL 5'-MONOPHOSPHATE	0.0343456	Negative
5-HYDROXYINDOLEACETATE	0.159638	Negative
5-OXO-L-PROLINE	0.201031	Negative
6-DEOXY-L-GALACTOSE	0.114013	Negative
6-PHOSPHOGLUCONIC ACID	0.177363	Negative
ADENINE	0.125511	Negative
ADENOSINE 5'-DIPHOSPHATE	0.0856946	Negative
ALPHA-AMINOADIPATE	0.191402	Negative
ALPHA-D-GALACTOSE 1-PHOSPHATE	0.178677	Negative
ALPHA-D-GLUCOSE	0.239602	Negative
ALPHA-KETOGLUTARIC ACID	0.268998	Negative
CAFFEATE	0.0593749	Negative
CAFFEINE	0.361809	Negative
CARNOSINE	0.533021	Negative
CIS-4-HYDROXY-D-PROLINE	0.158928	Negative
CITRAMALATE	0.291629	Negative
CITRATE	0.781905	Negative
CITRULLINE	0.240814	Negative
D-(-)-ARABINOSE	0.104937	Negative
D-(+)-GALACTURONIC ACID	0.00683595	Negative
DEOXYCHOLATE	0.0317354	Negative
D-GLUCOSE 6-PHOSPHATE	0.0940955	Negative
D-GLUCURONIC ACID	0.141134	Negative
D-GLUCURONOLACTONE	0.342409	Negative
D-ORNITHINE	0.126209	Negative
D-PANTOTHENIC ACID	0.292713	Negative
D-RIBOSE	0.0869698	Negative
D-RIBOSE 5-PHOSPHATE	0.159822	Negative
D-TRYPTOPHAN	0.162073	Negative
FERULATE	0.36506	Negative
FORMYL-L-METHIONYL PEPTIDE	0.14942	Negative
GALACTARATE	0.142381	Negative
GALACTITOL	0.20752	Negative
GLUCONIC ACID	0.0867822	Negative
GLYCERATE	0.174511	Negative
HIPPURATE	0.0561729	Negative
HOMOGENTISATE	0.0570277	Negative
INDOLE-3-ACETATE	0.188847	Negative
INOSINE	0.198585	Negative
INOSINE 5'-PHOSPHATE	0.0278943	Negative
ITACONATE	0.322649	Negative
KYNURENINE	0.139509	Negative
L-ASPARAGINE	0.271885	Negative
L-GLUTAMIC ACID	0.148431	Negative
L-GLUTAMINE	0.299893	Negative
L-HISTIDINE	0.101664	Negative
L-METHIONINE	0.159294	Negative
L-METHIONINE SULFOXIMINE	0.0316946	Negative
L-PHENYLALANINE	0.0991473	Negative
L-SERINE	0.280243	Negative
L-THREONINE	0.203847	Negative
LUMICHROME	0.40478	Negative
MALONATE	0.168438	Negative
MANNITOL	0.088592	Negative
MELATONIN	0.0341188	Negative
MONO-METHYL GLUTARATE	0.159745	Negative
MYO-INOSITOL	0.136449	Negative
N-ACETYL-DL-GLUTAMIC ACID	0.30293	Negative
N-ACETYL-DL-METHIONINE	0.212329	Negative
N-ACETYLGLYCINE	0.0845473	Negative
N-ACETYL-L-ALANINE	0.191239	Negative
N-ACETYL-L-ASPARTIC ACID	0.261182	Negative
N-ACETYL-L-LEUCINE	0.257875	Negative
N-ACETYL-L-PHENYLALANINE	0.25275	Negative
N-AMIDINO-L-ASPARTATE	0.145123	Negative
O-ACETYL-L-SERINE	0.110004	Negative
OROTATE	0.136147	Negative
PALMITOLEATE	0.267493	Negative
PHOSPHOCREATINE	0.0673255	Negative
QUINATE	0.461959	Negative
RESORCINOL MONOACETATE	0.080716	Negative
RIBOFLAVIN	0.0729298	Negative
S-(5'-ADENOSYL)-L-HOMOCYSTEINE	0.0149408	Negative
SHIKIMATE	0.0651994	Negative
TAURINE	0.057683	Negative
THEOPHYLLINE	0.0241426	Negative
THYMIDINE 5'-MONOPHOSPHATE	0.0929907	Negative
TRANS-ACONITATE	0.252488	Negative
TRANS-CINNAMATE	0.200243	Negative
URACIL	0.279047	Negative
URATE	0.218581	Negative
URIDINE	0.147517	Negative
URIDINE-5-MONOPHOSPHATE	0.0441211	Negative
URSODEOXYCHOLATE	0.0174335	Negative
XANTHINE	0.12538	Negative
XANTHOSINE	0.30841	Negative

## Sheet: Supplementary Table 3
Metabolites	Adj. R. squared	Polarity
(2-AMINOETHYL)PHOSPHONATE	-0.0093633	Positive
2-AMINO-2-METHYLPROPANOATE	-0.0093633	Positive
2-AMINOPHENOL	-0.0093633	Positive
2'-DEOXYADENOSINE	-0.0093633	Positive
2-OXOBUTANOATE	-0.0093633	Positive
3-ALPHA 11-BETA 17-ALPHA 21-TETRAHYDROXY- 5-ALPHA-PREGNAN-20-ONE	-0.0093633	Positive
3-HYDROXY-3-METHYLGLUTARATE	-0.0093633	Positive
3-INDOLEPROPIONIC ACID	-0.0093633	Positive
3-METHOXYTYRAMINE	-0.0093633	Positive
3-METHYL-2-OXINDOLE	-0.0093633	Positive
3-METHYLHISTAMINE	-0.0093633	Positive
4-GUANIDINOBUTANOATE	-0.0093633	Positive
4-HYDROXY-2-QUINOLINECARBOXYLIC ACID	-0.0093633	Positive
4-HYDROXY-L-PROLINE	-0.0093633	Positive
5-AMINOPENTANOATE	-0.0093633	Positive
5-HYDROXYINDOLEACETATE	-0.0093633	Positive
5-METHYLCYTOSINE HYDROCLORIDE	-0.0093633	Positive
5'-METHYLTHIOADENOSINE	-0.0093633	Positive
5-OXO-D-PROLINE	-0.0093633	Positive
ADENINE	-0.0093633	Positive
ADENOSINE 5'-MONOPHOSPHATE	-0.0093633	Positive
ANTHRANILATE	-0.0093633	Positive
BETAINE	-0.0093633	Positive
BILIRUBIN	-0.0093633	Positive
BILIVERDIN	-0.0093633	Positive
BIS(3-AMINOPROPYL)AMINE	-0.0093633	Positive
CAFFEINE	-0.0093633	Positive
CHOLINE	-0.0093633	Positive
CIS-4-HYDROXY-D-PROLINE	-0.0093633	Positive
CITRULLINE	-0.0093633	Positive
CORTISOL	-0.0093633	Positive
CORTISONE	-0.0093633	Positive
CREATINE	-0.0093633	Positive
CREATININE	-0.0093633	Positive
CYTIDINE	-0.0093633	Positive
CYTOSINE	-0.0093633	Positive
DECANOYLCARNITINE	-0.0093633	Positive
DEOXYCARNITINE	-0.0093633	Positive
DEOXYURIDINE	-0.0093633	Positive
D-GLUCOSAMINE 6-PHOSPHATE	-0.0093633	Positive
D-GLUCOSE 6-PHOSPHATE	-0.0093633	Positive
DIETHANOLAMINE	-0.0093633	Positive
DIMETHYLGLYCINE	-0.0093633	Positive
DOPAMINE	-0.0093633	Positive
D-ORNITHINE	-0.0093633	Positive
D-PANTOTHENIC ACID	-0.0093633	Positive
ERYTHRITOL	-0.0093633	Positive
ETHYLMALONATE	-0.0093633	Positive
GLYCEROL	-0.0093633	Positive
GLYCOCHOLATE	-0.0093633	Positive
GUANIDINOACETATE	-0.0093633	Positive
GUANINE	-0.0093633	Positive
HEXANOYLCARNITINE	-0.0093633	Positive
HIPPURATE	-0.0093633	Positive
HOMOCYSTEINE	-0.0093633	Positive
HOMOSERINE	-0.0093633	Positive
HYPOTAURINE	-0.0093633	Positive
HYPOXANTHINE	-0.0093633	Positive
INDOLE	-0.0093633	Positive
INDOLE-3-ACETALDEHYDE	-0.0093633	Positive
INDOLE-3-ACETATE	-0.0093633	Positive
INDOLE-3-ETHANOL	-0.0093633	Positive
ISOVALERYLCARNITINE	-0.0093633	Positive
ITACONATE	-0.0093633	Positive
KYNURENINE	-0.0093633	Positive
L-2 3-DIAMINOPROPIONIC ACID	-0.0093633	Positive
L-2-PHOSPHOGLYCERIC ACID	-0.0093633	Positive
L-ALANINE	-0.0093633	Positive
L-ARGININE	-0.0093633	Positive
L-ASPARAGINE	-0.0093633	Positive
LAUROYLCARNITINE	-0.0093633	Positive
L-CARNITINE	-0.0093633	Positive
LEUCINE	-0.0093633	Positive
L-GLUTAMIC ACID	-0.0093633	Positive
L-GLUTAMINE	-0.0093633	Positive
L-HISTIDINE	-0.0093633	Positive
LINOLEATE	-0.0093633	Positive
LIPOAMIDE	-0.0093633	Positive
L-ISOLEUCINE	-0.0093633	Positive
L-LYSINE	-0.0093633	Positive
L-METHIONINE	-0.0093633	Positive
L-PHENYLALANINE	-0.0093633	Positive
L-PROLINE	-0.0093633	Positive
L-SORBOSE	-0.0093633	Positive
L-THREONINE	-0.0093633	Positive
L-TRYPTOPHAN	-0.0093633	Positive
L-TYROSINE	-0.0093633	Positive
L-UROBILIN	-0.0093633	Positive
L-VALINE	-0.0093633	Positive
MELATONIN	-0.0093633	Positive
METHYL BETA-D-GALACTOSIDE	-0.0093633	Positive
METHYL INDOLE-3-ACETATE	-0.0093633	Positive
METHYL VANILLATE	-0.0093633	Positive
METHYLCYSTEINE	-0.0093633	Positive
METHYLGUANIDINE	-0.0093633	Positive
N6-(DELTA2-ISOPENTENYL)-ADENINE	-0.0093633	Positive
N-ACETYL-D-GALACTOSAMINE	-0.0093633	Positive
N-ACETYL-D-TRYPTOPHAN	-0.0093633	Positive
N-ACETYL-L-ALANINE	-0.0093633	Positive
N-ACETYL-L-PHENYLALANINE	-0.0093633	Positive
N-ALPHA-ACETYL-L-ASPARAGINE	-0.0093633	Positive
N-AMIDINO-L-ASPARTATE	-0.0093633	Positive
NICOTINAMIDE	-0.0093633	Positive
NICOTINURATE	-0.0093633	Positive
N-METHYL-L-GLUTAMATE	-0.0093633	Positive
O-ACETYL-L-CARNITINE	-0.0093633	Positive
OCTANOYLCARNITINE	-0.0093633	Positive
OLEATE	-0.0093633	Positive
OLEYLCARNITINE	-0.0093633	Positive
OXALOACETATE	-0.0093633	Positive
PALMITOLEATE	-0.0093633	Positive
PARAXANTHINE	-0.0093633	Positive
PHENYLACETYLGLUTAMINE	-0.0093633	Positive
PHENYLETHANOLAMINE	-0.0093633	Positive
PHENYLPYRUVATE	-0.0093633	Positive
PHOSPHOCHOLINE	-0.0093633	Positive
PIPECOLATE	-0.0093633	Positive
PROPIONYLCARNITINE	-0.0093633	Positive
PROTOPORPHYRIN	-0.0093633	Positive
PTERIN	-0.0093633	Positive
PURINE	-0.0093633	Positive
PYRIDOXAMINE	-0.0093633	Positive
PYRIDOXINE	-0.0093633	Positive
RIBOFLAVIN	-0.0093633	Positive
SARCOSINE	-0.0093633	Positive
SELENOMETHIONINE	-0.0093633	Positive
SPERMIDINE	-0.0093633	Positive
SUBERIC ACID	-0.0093633	Positive
THIOUREA	-0.0093633	Positive
THYROXINE	-0.0093633	Positive
TRANS-4-HYDROXYPROLINE	-0.0093633	Positive
TRANS-CINNAMATE	-0.0093633	Positive
TRYPTAMINE	-0.0093633	Positive
TYRAMINE	-0.0093633	Positive
TYROSINE	-0.0093633	Positive
URACIL	-0.0093633	Positive
URIDINE	-0.0093633	Positive
UROCANATE	-0.0093633	Positive
XANTHOSINE-5-MONOPHOSPHATE	-0.0093633	Positive
XANTHURENIC.ACID	-0.0093633	Positive
2 3-DIHYDROXYBENZOATE	-0.0093633	Negative
2' 4'-DIHYDROXYACETOPHENONE	-0.0093633	Negative
2'-DEOXYURIDINE 5'-MONO-PHOS-PHATE	-0.0093633	Negative
2-HYDROXYBUTYRIC ACID	-0.0093633	Negative
3-(2-HYDROXYPHENYL)PROPANOATE	-0.0093633	Negative
3-(4-HYDROXYPHENYL)LACTATE	-0.0093633	Negative
3-(4-HYDROXYPHENYL)PYRUVATE	-0.0093633	Negative
3 4-DIHYDROXYPHENYLACETATE	-0.0093633	Negative
3'-CMP	-0.0093633	Negative
4-GUANIDINOBUTANOATE	-0.0093633	Negative
4-HYDROXY-2-QUINOLINECARBOXYLIC ACID	-0.0093633	Negative
4-HYDROXYBENZALDEHYDE	-0.0093633	Negative
4-PYRIDOXATE	-0.0093633	Negative
5-AMINOIMIDAZOLE-4-CARBOXAMIDE-1-BETA-D-RIBOFURANOSYL 5'-MONOPHOSPHATE	-0.0093633	Negative
5-HYDROXYINDOLEACETATE	-0.0093633	Negative
5-OXO-L-PROLINE	-0.0093633	Negative
6-DEOXY-L-GALACTOSE	-0.0093633	Negative
6-PHOSPHOGLUCONIC ACID	-0.0093633	Negative
ADENINE	-0.0093633	Negative
ADENOSINE 5'-DIPHOSPHATE	-0.0093633	Negative
ALPHA-AMINOADIPATE	-0.0093633	Negative
ALPHA-D-GALACTOSE 1-PHOSPHATE	-0.0093633	Negative
ALPHA-D-GLUCOSE	-0.0093633	Negative
ALPHA-KETOGLUTARIC ACID	-0.0093633	Negative
CAFFEATE	-0.0093633	Negative
CAFFEINE	-0.0093633	Negative
CARNOSINE	-0.0093633	Negative
CIS-4-HYDROXY-D-PROLINE	-0.0093633	Negative
CITRAMALATE	-0.0093633	Negative
CITRATE	-0.0093633	Negative
CITRULLINE	-0.0093633	Negative
D-(-)-ARABINOSE	-0.0093633	Negative
D-(+)-GALACTURONIC ACID	-0.0093633	Negative
DEOXYCHOLATE	-0.0093633	Negative
D-GLUCOSE 6-PHOSPHATE	-0.0093633	Negative
D-GLUCURONIC ACID	-0.0093633	Negative
D-GLUCURONOLACTONE	-0.0093633	Negative
D-ORNITHINE	-0.0093633	Negative
D-PANTOTHENIC ACID	-0.0093633	Negative
D-RIBOSE	-0.0093633	Negative
D-RIBOSE 5-PHOSPHATE	-0.0093633	Negative
D-TRYPTOPHAN	-0.0093633	Negative
FERULATE	-0.0093633	Negative
FORMYL-L-METHIONYL PEPTIDE	-0.0093633	Negative
GALACTARATE	-0.0093633	Negative
GALACTITOL	-0.0093633	Negative
GLUCONIC ACID	-0.0093633	Negative
GLYCERATE	-0.0093633	Negative
HIPPURATE	-0.0093633	Negative
HOMOGENTISATE	-0.0093633	Negative
INDOLE-3-ACETATE	-0.0093633	Negative
INOSINE	-0.0093633	Negative
INOSINE 5'-PHOSPHATE	-0.0093633	Negative
ITACONATE	-0.0093633	Negative
KYNURENINE	-0.0093633	Negative
L-ASPARAGINE	-0.0093633	Negative
L-GLUTAMIC ACID	-0.0093633	Negative
L-GLUTAMINE	-0.0093633	Negative
L-HISTIDINE	-0.0093633	Negative
L-METHIONINE	-0.0093633	Negative
L-METHIONINE SULFOXIMINE	-0.0093633	Negative
L-PHENYLALANINE	-0.0093633	Negative
L-SERINE	-0.0093633	Negative
L-THREONINE	-0.0093633	Negative
LUMICHROME	-0.0093633	Negative
MALONATE	-0.0093633	Negative
MANNITOL	-0.0093633	Negative
MELATONIN	-0.0093633	Negative
MONO-METHYL GLUTARATE	-0.0093633	Negative
MYO-INOSITOL	-0.0093633	Negative
N-ACETYL-DL-GLUTAMIC ACID	-0.0093633	Negative
N-ACETYL-DL-METHIONINE	-0.0093633	Negative
N-ACETYLGLYCINE	-0.0093633	Negative
N-ACETYL-L-ALANINE	-0.0093633	Negative
N-ACETYL-L-ASPARTIC ACID	-0.0093633	Negative
N-ACETYL-L-LEUCINE	-0.0093633	Negative
N-ACETYL-L-PHENYLALANINE	-0.0093633	Negative
N-AMIDINO-L-ASPARTATE	-0.0093633	Negative
O-ACETYL-L-SERINE	-0.0093633	Negative
OROTATE	-0.0093633	Negative
PALMITOLEATE	-0.0093633	Negative
PHOSPHOCREATINE	-0.0093633	Negative
QUINATE	-0.0093633	Negative
RESORCINOL MONOACETATE	-0.0093633	Negative
RIBOFLAVIN	-0.0093633	Negative
S-(5'-ADENOSYL)-L-HOMOCYSTEINE	-0.0093633	Negative
SHIKIMATE	-0.0093633	Negative
TAURINE	-0.0093633	Negative
THEOPHYLLINE	-0.0093633	Negative
THYMIDINE 5'-MONOPHOSPHATE	-0.0093633	Negative
TRANS-ACONITATE	-0.0093633	Negative
TRANS-CINNAMATE	-0.0093633	Negative
URACIL	-0.0093633	Negative
URATE	-0.0093633	Negative
URIDINE	-0.0093633	Negative
URIDINE-5-MONOPHOSPHATE	-0.0093633	Negative
URSODEOXYCHOLATE	-0.0093633	Negative
XANTHINE	-0.0093633	Negative
XANTHOSINE	-0.0093633	Negative

## Sheet: Supplementary Table 4
Metabolites	Adj. R. squared	Polarity
(2-AMINOETHYL)PHOSPHONATE	-0.00856338	Positive
2-AMINO-2-METHYLPROPANOATE	-0.00931316	Positive
2-AMINOPHENOL	-0.00930486	Positive
2'-DEOXYADENOSINE	-0.00916498	Positive
2-OXOBUTANOATE	-0.0090645	Positive
3-ALPHA 11-BETA 17-ALPHA 21-TETRAHYDROXY- 5-ALPHA-PREGNAN-20-ONE	-0.00923802	Positive
3-HYDROXY-3-METHYLGLUTARATE	-0.00930897	Positive
3-INDOLEPROPIONIC ACID	-0.0092763	Positive
3-METHOXYTYRAMINE	-0.00932333	Positive
3-METHYL-2-OXINDOLE	-0.009194	Positive
3-METHYLHISTAMINE	-0.00884779	Positive
4-GUANIDINOBUTANOATE	-0.00931401	Positive
4-HYDROXY-2-QUINOLINECARBOXYLIC ACID	-0.00932406	Positive
4-HYDROXY-L-PROLINE	-0.00921151	Positive
5-AMINOPENTANOATE	-0.00934671	Positive
5-HYDROXYINDOLEACETATE	-0.00932914	Positive
5-METHYLCYTOSINE HYDROCLORIDE	-0.0091094	Positive
5'-METHYLTHIOADENOSINE	-0.00927112	Positive
5-OXO-D-PROLINE	-0.00925217	Positive
ADENINE	-0.00929361	Positive
ADENOSINE 5'-MONOPHOSPHATE	-0.00903984	Positive
ANTHRANILATE	-0.0093302	Positive
BETAINE	-0.00934771	Positive
BILIRUBIN	-0.00927176	Positive
BILIVERDIN	-0.0092879	Positive
BIS(3-AMINOPROPYL)AMINE	-0.00930724	Positive
CAFFEINE	-0.00930128	Positive
CHOLINE	-0.00931891	Positive
CIS-4-HYDROXY-D-PROLINE	-0.00927877	Positive
CITRULLINE	-0.00924559	Positive
CORTISOL	-0.00925877	Positive
CORTISONE	-0.0091956	Positive
CREATINE	-0.00931006	Positive
CREATININE	-0.00922528	Positive
CYTIDINE	-0.00929059	Positive
CYTOSINE	-0.00929227	Positive
DECANOYLCARNITINE	-0.00931857	Positive
DEOXYCARNITINE	-0.00932003	Positive
DEOXYURIDINE	-0.00910887	Positive
D-GLUCOSAMINE 6-PHOSPHATE	-0.00918951	Positive
D-GLUCOSE 6-PHOSPHATE	-0.00923475	Positive
DIETHANOLAMINE	-0.00920657	Positive
DIMETHYLGLYCINE	-0.00918076	Positive
DOPAMINE	-0.00872657	Positive
D-ORNITHINE	-0.00926459	Positive
D-PANTOTHENIC ACID	-0.00924118	Positive
ERYTHRITOL	-0.00923566	Positive
ETHYLMALONATE	-0.00929861	Positive
GLYCEROL	-0.00917183	Positive
GLYCOCHOLATE	-0.0093375	Positive
GUANIDINOACETATE	-0.0093103	Positive
GUANINE	-0.0093496	Positive
HEXANOYLCARNITINE	-0.00928766	Positive
HIPPURATE	-0.00933254	Positive
HOMOCYSTEINE	-0.00926639	Positive
HOMOSERINE	-0.00928951	Positive
HYPOTAURINE	-0.00929544	Positive
HYPOXANTHINE	-0.00915144	Positive
INDOLE	-0.0092278	Positive
INDOLE-3-ACETALDEHYDE	-0.00932668	Positive
INDOLE-3-ACETATE	-0.00920257	Positive
INDOLE-3-ETHANOL	-0.00928358	Positive
ISOVALERYLCARNITINE	-0.00931769	Positive
ITACONATE	-0.00906174	Positive
KYNURENINE	-0.00923359	Positive
L-2 3-DIAMINOPROPIONIC ACID	-0.00883562	Positive
L-2-PHOSPHOGLYCERIC ACID	-0.00932706	Positive
L-ALANINE	-0.00933979	Positive
L-ARGININE	-0.00914041	Positive
L-ASPARAGINE	-0.00921182	Positive
LAUROYLCARNITINE	-0.00933685	Positive
L-CARNITINE	-0.0092686	Positive
LEUCINE	-0.00919439	Positive
L-GLUTAMIC ACID	-0.00928575	Positive
L-GLUTAMINE	-0.00931519	Positive
L-HISTIDINE	-0.00925704	Positive
LINOLEATE	-0.00920807	Positive
LIPOAMIDE	-0.0092434	Positive
L-ISOLEUCINE	-0.00925582	Positive
L-LYSINE	-0.00929564	Positive
L-METHIONINE	-0.00932133	Positive
L-PHENYLALANINE	-0.00923103	Positive
L-PROLINE	-0.00930912	Positive
L-SORBOSE	-0.0090467	Positive
L-THREONINE	-0.009303	Positive
L-TRYPTOPHAN	-0.0089587	Positive
L-TYROSINE	-0.00928169	Positive
L-UROBILIN	-0.00930589	Positive
L-VALINE	-0.00926688	Positive
MELATONIN	-0.00922836	Positive
METHYL BETA-D-GALACTOSIDE	-0.00917672	Positive
METHYL INDOLE-3-ACETATE	-0.00919514	Positive
METHYL VANILLATE	-0.00910007	Positive
METHYLCYSTEINE	-0.00930541	Positive
METHYLGUANIDINE	-0.00921874	Positive
N6-(DELTA2-ISOPENTENYL)-ADENINE	-0.00907889	Positive
N-ACETYL-D-GALACTOSAMINE	-0.00927037	Positive
N-ACETYL-D-TRYPTOPHAN	-0.00930849	Positive
N-ACETYL-L-ALANINE	-0.00916275	Positive
N-ACETYL-L-PHENYLALANINE	-0.00925072	Positive
N-ALPHA-ACETYL-L-ASPARAGINE	-0.00917873	Positive
N-AMIDINO-L-ASPARTATE	-0.00928814	Positive
NICOTINAMIDE	-0.00930623	Positive
NICOTINURATE	-0.00925971	Positive
N-METHYL-L-GLUTAMATE	-0.00932222	Positive
O-ACETYL-L-CARNITINE	-0.00920543	Positive
OCTANOYLCARNITINE	-0.00919082	Positive
OLEATE	-0.00928979	Positive
OLEYLCARNITINE	-0.00909769	Positive
OXALOACETATE	-0.00932144	Positive
PALMITOLEATE	-0.00924668	Positive
PARAXANTHINE	-0.00929974	Positive
PHENYLACETYLGLUTAMINE	-0.00932109	Positive
PHENYLETHANOLAMINE	-0.00933879	Positive
PHENYLPYRUVATE	-0.00929803	Positive
PHOSPHOCHOLINE	-0.00928337	Positive
PIPECOLATE	-0.00920063	Positive
PROPIONYLCARNITINE	-0.00924145	Positive
PROTOPORPHYRIN	-0.00912734	Positive
PTERIN	-0.00935477	Positive
PURINE	-0.00908814	Positive
PYRIDOXAMINE	-0.00927055	Positive
PYRIDOXINE	-0.009025	Positive
RIBOFLAVIN	-0.00913899	Positive
SARCOSINE	-0.00934478	Positive
SELENOMETHIONINE	-0.00914542	Positive
SPERMIDINE	-0.00935179	Positive
SUBERIC ACID	-0.00914143	Positive
THIOUREA	-0.00931901	Positive
THYROXINE	-0.00933203	Positive
TRANS-4-HYDROXYPROLINE	-0.00928367	Positive
TRANS-CINNAMATE	-0.00928149	Positive
TRYPTAMINE	-0.00932077	Positive
TYRAMINE	-0.00932808	Positive
TYROSINE	-0.00887176	Positive
URACIL	-0.00928898	Positive
URIDINE	-0.00927011	Positive
UROCANATE	-0.00934157	Positive
XANTHOSINE-5-MONOPHOSPHATE	-0.00929272	Positive
XANTHURENIC.ACID	-0.00917216	Positive
2 3-DIHYDROXYBENZOATE	-0.00924981	Negative
2' 4'-DIHYDROXYACETOPHENONE	-0.00884124	Negative
2'-DEOXYURIDINE 5'-MONO-PHOS-PHATE	-0.00932786	Negative
2-HYDROXYBUTYRIC ACID	-0.00897477	Negative
3-(2-HYDROXYPHENYL)PROPANOATE	-0.00932849	Negative
3-(4-HYDROXYPHENYL)LACTATE	-0.00916718	Negative
3-(4-HYDROXYPHENYL)PYRUVATE	-0.00932655	Negative
3 4-DIHYDROXYPHENYLACETATE	-0.00932732	Negative
3'-CMP	-0.00924906	Negative
4-GUANIDINOBUTANOATE	-0.00933655	Negative
4-HYDROXY-2-QUINOLINECARBOXYLIC ACID	-0.00930493	Negative
4-HYDROXYBENZALDEHYDE	-0.00713387	Negative
4-PYRIDOXATE	-0.00909929	Negative
5-AMINOIMIDAZOLE-4-CARBOXAMIDE-1-BETA-D-RIBOFURANOSYL 5'-MONOPHOSPHATE	-0.00929253	Negative
5-HYDROXYINDOLEACETATE	-0.00919333	Negative
5-OXO-L-PROLINE	-0.00927712	Negative
6-DEOXY-L-GALACTOSE	-0.00933507	Negative
6-PHOSPHOGLUCONIC ACID	-0.00930504	Negative
ADENINE	-0.00931653	Negative
ADENOSINE 5'-DIPHOSPHATE	-0.00897724	Negative
ALPHA-AMINOADIPATE	-0.00907394	Negative
ALPHA-D-GALACTOSE 1-PHOSPHATE	-0.00928095	Negative
ALPHA-D-GLUCOSE	-0.00882563	Negative
ALPHA-KETOGLUTARIC ACID	-0.00931613	Negative
CAFFEATE	-0.00932998	Negative
CAFFEINE	-0.00915151	Negative
CARNOSINE	-0.00919331	Negative
CIS-4-HYDROXY-D-PROLINE	-0.00912316	Negative
CITRAMALATE	-0.00932204	Negative
CITRATE	-0.00919691	Negative
CITRULLINE	-0.00932582	Negative
D-(-)-ARABINOSE	-0.00928662	Negative
D-(+)-GALACTURONIC ACID	-0.0092441	Negative
DEOXYCHOLATE	-0.00932991	Negative
D-GLUCOSE 6-PHOSPHATE	-0.00933103	Negative
D-GLUCURONIC ACID	-0.00918486	Negative
D-GLUCURONOLACTONE	-0.00927372	Negative
D-ORNITHINE	-0.00935044	Negative
D-PANTOTHENIC ACID	-0.0092871	Negative
D-RIBOSE	-0.00934682	Negative
D-RIBOSE 5-PHOSPHATE	-0.00932969	Negative
D-TRYPTOPHAN	-0.0091836	Negative
FERULATE	-0.0091793	Negative
FORMYL-L-METHIONYL PEPTIDE	-0.00921297	Negative
GALACTARATE	-0.00883888	Negative
GALACTITOL	-0.00929027	Negative
GLUCONIC ACID	-0.0092461	Negative
GLYCERATE	-0.00926418	Negative
HIPPURATE	-0.00927864	Negative
HOMOGENTISATE	-0.00933327	Negative
INDOLE-3-ACETATE	-0.00923771	Negative
INOSINE	-0.00934075	Negative
INOSINE 5'-PHOSPHATE	-0.00932735	Negative
ITACONATE	-0.00914094	Negative
KYNURENINE	-0.00916762	Negative
L-ASPARAGINE	-0.0092863	Negative
L-GLUTAMIC ACID	-0.00931363	Negative
L-GLUTAMINE	-0.00931182	Negative
L-HISTIDINE	-0.00916466	Negative
L-METHIONINE	-0.00933785	Negative
L-METHIONINE SULFOXIMINE	-0.00933634	Negative
L-PHENYLALANINE	-0.00885419	Negative
L-SERINE	-0.0092458	Negative
L-THREONINE	-0.00907784	Negative
LUMICHROME	-0.00847028	Negative
MALONATE	-0.00933665	Negative
MANNITOL	-0.00917322	Negative
MELATONIN	-0.00923939	Negative
MONO-METHYL GLUTARATE	-0.00931083	Negative
MYO-INOSITOL	-0.00903874	Negative
N-ACETYL-DL-GLUTAMIC ACID	-0.00929161	Negative
N-ACETYL-DL-METHIONINE	-0.00933002	Negative
N-ACETYLGLYCINE	-0.00930967	Negative
N-ACETYL-L-ALANINE	-0.00930168	Negative
N-ACETYL-L-ASPARTIC ACID	-0.00904492	Negative
N-ACETYL-L-LEUCINE	-0.00930587	Negative
N-ACETYL-L-PHENYLALANINE	-0.00926063	Negative
N-AMIDINO-L-ASPARTATE	-0.00932479	Negative
O-ACETYL-L-SERINE	-0.00894474	Negative
OROTATE	-0.00903155	Negative
PALMITOLEATE	-0.00920542	Negative
PHOSPHOCREATINE	-0.00930828	Negative
QUINATE	-0.00873692	Negative
RESORCINOL MONOACETATE	-0.0091729	Negative
RIBOFLAVIN	-0.00926449	Negative
S-(5'-ADENOSYL)-L-HOMOCYSTEINE	-0.00914003	Negative
SHIKIMATE	-0.00929825	Negative
TAURINE	-0.00918633	Negative
THEOPHYLLINE	-0.00922284	Negative
THYMIDINE 5'-MONOPHOSPHATE	-0.00917211	Negative
TRANS-ACONITATE	-0.00910416	Negative
TRANS-CINNAMATE	-0.00926722	Negative
URACIL	-0.00885188	Negative
URATE	-0.00901088	Negative
URIDINE	-0.0093452	Negative
URIDINE-5-MONOPHOSPHATE	-0.00935239	Negative
URSODEOXYCHOLATE	-0.00931374	Negative
XANTHINE	-0.00928935	Negative
XANTHOSINE	-0.00935319	Negative

## Sheet: Supplementary Table 5
Metabolites	Adj. R. squared	Polarity
(2-AMINOETHYL)PHOSPHONATE	0.23511	Positive
2-AMINO-2-METHYLPROPANOATE	-0.00842673	Positive
2-AMINOPHENOL	-0.00888847	Positive
2'-DEOXYADENOSINE	-0.00716916	Positive
2-OXOBUTANOATE	-0.00446305	Positive
3-ALPHA 11-BETA 17-ALPHA 21-TETRAHYDROXY- 5-ALPHA-PREGNAN-20-ONE	-0.00758346	Positive
3-HYDROXY-3-METHYLGLUTARATE	-0.00878912	Positive
3-INDOLEPROPIONIC ACID	-0.00667853	Positive
3-METHOXYTYRAMINE	-0.00865929	Positive
3-METHYL-2-OXINDOLE	-0.00773916	Positive
3-METHYLHISTAMINE	0.0999749	Positive
4-GUANIDINOBUTANOATE	-0.00862337	Positive
4-HYDROXY-2-QUINOLINECARBOXYLIC ACID	-0.00704922	Positive
4-HYDROXY-L-PROLINE	-0.00817791	Positive
5-AMINOPENTANOATE	-0.00883248	Positive
5-HYDROXYINDOLEACETATE	-0.0088252	Positive
5-METHYLCYTOSINE HYDROCLORIDE	0.00608036	Positive
5'-METHYLTHIOADENOSINE	-0.00768091	Positive
5-OXO-D-PROLINE	-0.00909521	Positive
ADENINE	-0.00878539	Positive
ADENOSINE 5'-MONOPHOSPHATE	0.0164172	Positive
ANTHRANILATE	-0.00805867	Positive
BETAINE	-0.00876703	Positive
BILIRUBIN	-0.00649293	Positive
BILIVERDIN	-0.00659436	Positive
BIS(3-AMINOPROPYL)AMINE	-0.00870556	Positive
CAFFEINE	-0.00865186	Positive
CHOLINE	-0.0088922	Positive
CIS-4-HYDROXY-D-PROLINE	0.0162855	Positive
CITRULLINE	-0.00878124	Positive
CORTISOL	-0.00882712	Positive
CORTISONE	-0.00580869	Positive
CREATINE	-0.00879848	Positive
CREATININE	0.000651639	Positive
CYTIDINE	0.0325274	Positive
CYTOSINE	-0.00796614	Positive
DECANOYLCARNITINE	-0.00793184	Positive
DEOXYCARNITINE	-0.00753319	Positive
DEOXYURIDINE	0.0149549	Positive
D-GLUCOSAMINE 6-PHOSPHATE	0.323197	Positive
D-GLUCOSE 6-PHOSPHATE	0.0315262	Positive
DIETHANOLAMINE	0.00169171	Positive
DIMETHYLGLYCINE	0.00672007	Positive
DOPAMINE	0.266517	Positive
D-ORNITHINE	-0.00843921	Positive
D-PANTOTHENIC ACID	-0.00148647	Positive
ERYTHRITOL	-0.00641813	Positive
ETHYLMALONATE	-0.00871951	Positive
GLYCEROL	-0.00466289	Positive
GLYCOCHOLATE	-0.00870214	Positive
GUANIDINOACETATE	-0.00856147	Positive
GUANINE	-0.00660452	Positive
HEXANOYLCARNITINE	-0.00830822	Positive
HIPPURATE	-0.00870053	Positive
HOMOCYSTEINE	0.00280494	Positive
HOMOSERINE	-0.0077391	Positive
HYPOTAURINE	-0.00873406	Positive
HYPOXANTHINE	0.0183	Positive
INDOLE	-0.00631916	Positive
INDOLE-3-ACETALDEHYDE	-0.00869518	Positive
INDOLE-3-ACETATE	-0.00801245	Positive
INDOLE-3-ETHANOL	-0.00685923	Positive
ISOVALERYLCARNITINE	-0.00891361	Positive
ITACONATE	0.0177866	Positive
KYNURENINE	-0.00763667	Positive
L-2 3-DIAMINOPROPIONIC ACID	0.0214262	Positive
L-2-PHOSPHOGLYCERIC ACID	-0.00878019	Positive
L-ALANINE	-0.00774593	Positive
L-ARGININE	-0.00811031	Positive
L-ASPARAGINE	-0.00593715	Positive
LAUROYLCARNITINE	-0.00838259	Positive
L-CARNITINE	-0.0077656	Positive
LEUCINE	-0.00457307	Positive
L-GLUTAMIC ACID	-0.0087536	Positive
L-GLUTAMINE	-0.00823784	Positive
L-HISTIDINE	0.00910903	Positive
LINOLEATE	0.00402601	Positive
LIPOAMIDE	-0.00605514	Positive
L-ISOLEUCINE	0.132394	Positive
L-LYSINE	0.000714798	Positive
L-METHIONINE	-0.00882087	Positive
L-PHENYLALANINE	-0.000618959	Positive
L-PROLINE	-0.00877651	Positive
L-SORBOSE	0.00592128	Positive
L-THREONINE	-0.00884625	Positive
L-TRYPTOPHAN	0.145216	Positive
L-TYROSINE	-0.00672232	Positive
L-UROBILIN	-0.00863996	Positive
L-VALINE	-0.00433999	Positive
MELATONIN	0.0472183	Positive
METHYL BETA-D-GALACTOSIDE	0.00369674	Positive
METHYL INDOLE-3-ACETATE	-0.00712294	Positive
METHYL VANILLATE	0.0708106	Positive
METHYLCYSTEINE	-0.00792477	Positive
METHYLGUANIDINE	-0.00326024	Positive
N6-(DELTA2-ISOPENTENYL)-ADENINE	-0.0062946	Positive
N-ACETYL-D-GALACTOSAMINE	0.00505505	Positive
N-ACETYL-D-TRYPTOPHAN	-0.00795103	Positive
N-ACETYL-L-ALANINE	-0.00737181	Positive
N-ACETYL-L-PHENYLALANINE	-0.0085041	Positive
N-ALPHA-ACETYL-L-ASPARAGINE	-0.00769478	Positive
N-AMIDINO-L-ASPARTATE	-0.00910284	Positive
NICOTINAMIDE	-0.00807129	Positive
NICOTINURATE	-0.00885718	Positive
N-METHYL-L-GLUTAMATE	-0.0083131	Positive
O-ACETYL-L-CARNITINE	-0.0069105	Positive
OCTANOYLCARNITINE	-0.00380227	Positive
OLEATE	-0.00705387	Positive
OLEYLCARNITINE	0.0436494	Positive
OXALOACETATE	-0.00517351	Positive
PALMITOLEATE	-0.00727204	Positive
PARAXANTHINE	-0.00873059	Positive
PHENYLACETYLGLUTAMINE	-0.00902318	Positive
PHENYLETHANOLAMINE	-0.00777376	Positive
PHENYLPYRUVATE	-0.00888602	Positive
PHOSPHOCHOLINE	-0.00764705	Positive
PIPECOLATE	0.0117381	Positive
PROPIONYLCARNITINE	0.00461843	Positive
PROTOPORPHYRIN	0.00348493	Positive
PTERIN	-0.00823323	Positive
PURINE	-0.00818228	Positive
PYRIDOXAMINE	-0.00880265	Positive
PYRIDOXINE	0.0161372	Positive
RIBOFLAVIN	0.004025	Positive
SARCOSINE	-0.0091551	Positive
SELENOMETHIONINE	-0.00708892	Positive
SPERMIDINE	-0.00817666	Positive
SUBERIC ACID	0.0237775	Positive
THIOUREA	-0.00889494	Positive
THYROXINE	-0.00917502	Positive
TRANS-4-HYDROXYPROLINE	0.00340263	Positive
TRANS-CINNAMATE	-0.00850479	Positive
TRYPTAMINE	-0.00787238	Positive
TYRAMINE	-0.00850293	Positive
TYROSINE	0.0186195	Positive
URACIL	-0.00766996	Positive
URIDINE	-0.00867528	Positive
UROCANATE	-0.00819795	Positive
XANTHOSINE-5-MONOPHOSPHATE	-0.00802322	Positive
XANTHURENIC.ACID	0.0278124	Positive
2 3-DIHYDROXYBENZOATE	-0.00387049	Negative
2' 4'-DIHYDROXYACETOPHENONE	0.0376195	Negative
2'-DEOXYURIDINE 5'-MONO-PHOS-PHATE	-0.00666938	Negative
2-HYDROXYBUTYRIC ACID	0.00489573	Negative
3-(2-HYDROXYPHENYL)PROPANOATE	-0.00830861	Negative
3-(4-HYDROXYPHENYL)LACTATE	-0.00195193	Negative
3-(4-HYDROXYPHENYL)PYRUVATE	-0.00641139	Negative
3 4-DIHYDROXYPHENYLACETATE	-0.00303143	Negative
3'-CMP	-0.00305584	Negative
4-GUANIDINOBUTANOATE	-0.00736971	Negative
4-HYDROXY-2-QUINOLINECARBOXYLIC ACID	-0.00446906	Negative
4-HYDROXYBENZALDEHYDE	0.646112	Negative
4-PYRIDOXATE	-0.00525285	Negative
5-AMINOIMIDAZOLE-4-CARBOXAMIDE-1-BETA-D-RIBOFURANOSYL 5'-MONOPHOSPHATE	-0.0087721	Negative
5-HYDROXYINDOLEACETATE	-0.00519101	Negative
5-OXO-L-PROLINE	0.00660631	Negative
6-DEOXY-L-GALACTOSE	-0.00813443	Negative
6-PHOSPHOGLUCONIC ACID	-0.00169744	Negative
ADENINE	-0.00330573	Negative
ADENOSINE 5'-DIPHOSPHATE	-0.00736824	Negative
ALPHA-AMINOADIPATE	0.0131087	Negative
ALPHA-D-GALACTOSE 1-PHOSPHATE	0.0031797	Negative
ALPHA-D-GLUCOSE	-0.00433887	Negative
ALPHA-KETOGLUTARIC ACID	0.00100679	Negative
CAFFEATE	0.0190234	Negative
CAFFEINE	0.036739	Negative
CARNOSINE	-0.00431662	Negative
CIS-4-HYDROXY-D-PROLINE	-0.00639888	Negative
CITRAMALATE	-0.00680669	Negative
CITRATE	0.00519457	Negative
CITRULLINE	0.00113961	Negative
D-(-)-ARABINOSE	-0.0058796	Negative
D-(+)-GALACTURONIC ACID	-0.00603911	Negative
DEOXYCHOLATE	0.00277814	Negative
D-GLUCOSE 6-PHOSPHATE	-0.00616945	Negative
D-GLUCURONIC ACID	-0.00555884	Negative
D-GLUCURONOLACTONE	0.00796934	Negative
D-ORNITHINE	0.00480164	Negative
D-PANTOTHENIC ACID	-0.00588384	Negative
D-RIBOSE	0.000827612	Negative
D-RIBOSE 5-PHOSPHATE	-0.00877365	Negative
D-TRYPTOPHAN	0.0489739	Negative
FERULATE	0.0443588	Negative
FORMYL-L-METHIONYL PEPTIDE	0.00779914	Negative
GALACTARATE	0.00186952	Negative
GALACTITOL	-0.00455687	Negative
GLUCONIC ACID	-0.00405764	Negative
GLYCERATE	-0.00829047	Negative
HIPPURATE	-0.00260478	Negative
HOMOGENTISATE	-0.00132132	Negative
INDOLE-3-ACETATE	0.0118938	Negative
INOSINE	-0.00772701	Negative
INOSINE 5'-PHOSPHATE	-0.00218862	Negative
ITACONATE	0.0236016	Negative
KYNURENINE	0.0159783	Negative
L-ASPARAGINE	0.012138	Negative
L-GLUTAMIC ACID	-0.00568736	Negative
L-GLUTAMINE	0.0162663	Negative
L-HISTIDINE	0.00944247	Negative
L-METHIONINE	-0.0048793	Negative
L-METHIONINE SULFOXIMINE	0.0114262	Negative
L-PHENYLALANINE	0.0111504	Negative
L-SERINE	-0.00630321	Negative
L-THREONINE	0.140278	Negative
LUMICHROME	0.149964	Negative
MALONATE	0.040752	Negative
MANNITOL	-0.000547063	Negative
MELATONIN	-0.00473369	Negative
MONO-METHYL GLUTARATE	-0.00353176	Negative
MYO-INOSITOL	0.0216382	Negative
N-ACETYL-DL-GLUTAMIC ACID	-0.00407802	Negative
N-ACETYL-DL-METHIONINE	-0.00481555	Negative
N-ACETYLGLYCINE	-0.00432613	Negative
N-ACETYL-L-ALANINE	-0.00804574	Negative
N-ACETYL-L-ASPARTIC ACID	0.0279823	Negative
N-ACETYL-L-LEUCINE	0.0165364	Negative
N-ACETYL-L-PHENYLALANINE	-0.00144954	Negative
N-AMIDINO-L-ASPARTATE	0.00421663	Negative
O-ACETYL-L-SERINE	0.0512602	Negative
OROTATE	0.043444	Negative
PALMITOLEATE	-0.00716848	Negative
PHOSPHOCREATINE	-0.00677088	Negative
QUINATE	0.0537393	Negative
RESORCINOL MONOACETATE	0.0100262	Negative
RIBOFLAVIN	0.000180627	Negative
S-(5'-ADENOSYL)-L-HOMOCYSTEINE	0.00242691	Negative
SHIKIMATE	-0.00158987	Negative
TAURINE	0.00521184	Negative
THEOPHYLLINE	0.000603014	Negative
THYMIDINE 5'-MONOPHOSPHATE	0.0440493	Negative
TRANS-ACONITATE	0.0327462	Negative
TRANS-CINNAMATE	0.00406326	Negative
URACIL	-0.0011937	Negative
URATE	-0.00762929	Negative
URIDINE	-0.00582418	Negative
URIDINE-5-MONOPHOSPHATE	-0.00843682	Negative
URSODEOXYCHOLATE	0.0207148	Negative
XANTHINE	0.00199194	Negative
XANTHOSINE	0.0230484	Negative

## Sheet: Supplementary Table 6
A) raw data
Residuals:
	Min	1Q	Median	3Q	Max
	-47.322	-7.784	2.178	9.202	25.979
	Coefficient	Std.Error	tvalue	Pr(>|t|)	adj-pvalue
(Intercept)	161.856	11.4527	14.133	2e-16
CREATININE	-1.2807	0.49787	-2.572	0.01025	.
age	-0.74291	0.02288	-32.469	2e-16
as.factor(sex)2	-2.64978	0.80065	-3.31	0.00097
B) Lowess data
Residuals:
	Min	1Q	Median	3Q	Max
	-46.478	-7.337	1.69	8.222	26.051
	Coefficient	Std.Error	tvalue	Pr(>|t|)	adj-pvalue
(Intercept)	124.34	1.28682	96.626	2e-16
CREATININE	-11.5672	0.85704	-13.497	<2e-16	****
age	-0.73464	0.02102	-34.952	2e-16
as.factor(sex)2	-5.36843	0.75811	-7.081	2.8e-12
C) ber data
Residuals:
	Min	1Q	Median	3Q	Max
	-45.301	-6.467	0.931	7.367	27.446
	Coefficient	Std.Error	tvalue	Pr(>|t|)	adj-pvalue
(Intercept)	538.127	22.0714	24.381	<2e-16
CREATININE	-17.7061	0.96249	-18.396	<2e-16	****
age	-0.74168	0.01968	-37.686	<2e-16
as.factor(sex)2	-7.05386	0.72511	-9.728	<2e-16

## Sheet: Supplementary Table 8
A
Status	M/Z	logFC	AveExpr	t	P.Value	adj.P.Val	B	HMDB id	Identfication	Metabolite's Name	KEGG	RT	SuperClass/Class
common	X135.030075917043n677	-1.76551	-10.8836	-4.61146	7.32776e-06	0.000198235	HMDB00943	Threonic acid	ms/ms	C01620	0.573425	7.96431
RAW	X165.040472809231n1287	1.66799	-17.2611	3.32951	0.00104486	0.00992836	HMDB0010738	1-Methylxanthine	ms/ms	C16358	1.82312	8.11337	Organoheterocyclic (Imidazopyrimidines)
common	X239.165112159881n3541	1.88933	-14.5512	8.36262	1.28688e-14	2.64582e-12	HMDB0032369	L-Menthyl acetoacetate	semi		6.04853	8.02142
common	X253.217237104558n3952	-2.63118	-9.82367	-6.90526	7.30076e-11	7.50519e-09	HMDB0003229	Palmitoleic acid	ms/ms	C08362	7.02919	7.97695
RAW	X271.228042050129n4488	-1.51375	-11.471	-8.28696	2.05491e-14	3.52074e-12	HMDB0006294	16-Hydroxy hexadecanoic acid	semi	C18218	6.37162	6.04853	Lipids(Fatty Acyls)
common	X275.201737082228n4619	-2.19079	-16.3122	-5.44911	1.55567e-07	7.26923e-06	HMDB0006547	Stearidonic acid	ms/ms	C16300	6.8245	0.341278
common	X277.217344810709n4670	-1.94895	-10.734	-5.13761	6.8661e-07	2.71475e-05	HMDB0003073	Gamma-Linolenic acid	ms/ms	C06426	6.97677	1.82312
common	X279.232999122292n4727	-1.68135	-8.0232	-4.98264	1.40506e-06	4.9807e-05	HMDB0000673	Linoleic acid	ms/ms	C01595	7.12667	7.45448
common	X295.264303465606n5198	-1.69684	-14.3282	-5.31915	2.91116e-07	1.30116e-05	HMDB0013622	10Z-Nonadecenoic acid	semi		7.36752	6.37162
RAW	X309.280125216277n5585	-1.50466	-12.2907	-4.96165	1.54632e-06	5.29872e-05	HMDB0002231	11Z-Eicosenoic acid	semi	C16526	7.45448	6.40688	Lipids(Fatty Acyls)
common	X333.059464962136n6248	1.69183	-13.7171	5.95176	1.25524e-08	8.60257e-07	HMDB0011649	1-(sn-Glycero-3-phospho)-1D-myo-inositol	ms/ms	C01225	0.341278	7.15958
common	X335.220705260593n6332	-1.6765	-16.4339	-3.21878	0.00151379	0.0130639	HMDB0062619	(5Z,9E,14Z)-(8xi,11R,12S)-11,12-epoxy-8-hydroxyicosa-5,9,14-trienoic Acid	semi	C04849	7.15958	7.12667
common	X345.204868612056n6577	-1.83465	-13.8379	-4.81956	2.93559e-06	9.1448e-05	HMDB0001547	Corticosterone	ms/ms	C02140	6.9739	7.36752
common	X361.199888709712n6939	-1.5138	-14.0064	-3.6248	0.000371201	0.00465692	HMDB0000063	Cortisol	ms/ms	C00735	6.40688	1.13978
common	X365.050622829002n7028	-1.72966	-17.9375	-4.1499	5.01398e-05	0.000873622	HMDB0001439	Phosphoribosyl formamidocarboxamide	ms/ms	C04734	1.13978	8.11845
common	X429.30080384536n8078	-2.29276	-20.3041	-4.37196	2.02497e-05	0.00043368	HMDB0012458	7alpha-Hydroxy-3-oxo-4-cholestenoate	semi	C17337	6.47378	0.573425
common	X458.183144330778n8417	-2.71552	-18.8344	-4.51604	1.10382e-05	0.000257893	HMDB0001396	5-Methyltetrahydrofolic acid	semi	C00440	7.02723	6.9739
common	X562.518744519081n9224	3.55376	-20.4775	4.73124	4.34349e-06	0.000127574	HMDB0004948	Ceramide (d18:1/9Z-18:1)	semi	C00195	7.96431	6.97677
common	X564.53452149114n9237	2.36828	-19.3008	4.48003	1.28628e-05	0.000293843	HMDB0004950	Ceramide (d18:1/18:0)	ms/ms	C00195	8.11337	6.8245
common	X593.534933320746n9459	2.33026	-21.8616	3.28871	0.00119913	0.0110063	HMDB0010367	CE(14:1(9Z))	ms/ms		8.02142	8.77758
common	X749.51778757379n10506	-2.78661	-20.3423	-4.07921	6.64233e-05	0.0011194	HMDB0115106	PA(20:1(11Z)/20:4(5Z,8Z,11Z,14Z))	ms/ms	C00416	7.70512	6.47378
common	X911.57239499594n11058	2.20316	-20.2734	3.66829	0.000316933	0.00417702	HMDB0009909	PI(22:3(10Z,13Z,16Z)/18:2(9Z,12Z))	ms/ms	C00626	7.97695	7.02919
B
Status	MZ	logFC	AveExpr	t	P.Value	adj.P.Val	HMDB id	Metabolite's Name	Identfication	KEGG	RT	SuperClass/Class
common	135.030075917043n677	-1.75807	-11.0925	-4.76994	1.39939e-05	0.00027143	HMDB00943	Threonic acid	ms/ms	C01620	0.573425
common	239.165112159881n3541	1.86098	-14.124	9.14584	1.24902e-12	3.20999e-10	HMDB0032369	L-Menthyl acetoacetate	semi		6.04853
common	253.217237104558n3952	-2.69815	-10.2212	-8.68533	6.82177e-12	1.00183e-09	HMDB0003229	Palmitoleic acid	ms/ms	C08362	7.02919
common	275.201737082228n4619	-2.28271	-16.9679	-5.90195	2.32352e-07	9.18685e-06	HMDB0006547	Stearidonic acid	ms/ms	C16300	6.8245
common	277.217344810709n4670	-1.99768	-11.2008	-6.12197	1.02527e-07	4.79079e-06	HMDB0003073	Gamma-Linolenic acid	ms/ms	C06426	6.97677
common	279.232999122292n4727	-1.5338	-8.34255	-5.23806	2.64323e-06	7.34389e-05	HMDB0000673	Linoleic acid	ms/ms	C01595	7.12667
New_hit	281.248583310084n4799	-1.51687	-8.28368	-3.4624	0.00104429	0.00994014	HMDB0000207	Oleic acid	ms/ms	C00712	7.27444	Lipids(Fatty Acyls)
common	295.264303465606n5198	-1.71872	-14.6191	-6.29757	5.32007e-08	2.73452e-06	HMDB0013622	10Z-Nonadecenoic acid	semi		7.36752
common	333.059464962136n6248	1.64687	-13.3579	8.89692	3.11995e-12	5.34552e-10	HMDB0011649	1-(sn-Glycero-3-phospho)-1D-myo-inositol	ms/ms	C01225	0.341278
common	335.220705260593n6332	-1.79325	-16.6359	-4.77101	1.39413e-05	0.00027143	HMDB0062619	(5Z,9E,14Z)-(8xi,11R,12S)-11,12-epoxy-8-hydroxyicosa-5,9,14-trienoic Acid	semi	C04849	7.15958
common	345.204868612056n6577	-1.88554	-14.2513	-6.33807	4.57159e-08	2.61088e-06	HMDB0001547	Corticosterone	ms/ms	C02140	6.9739
common	361.199888709712n6939	-1.54242	-14.6109	-3.36764	0.00139063	0.0120132	HMDB0000063	Cortisol	ms/ms	C00735	6.40688
common	365.050622829002n7028	-1.90822	-18.381	-5.10287	4.29803e-06	0.000105199	HMDB0001439	Phosphoribosyl formamidocarboxamide	ms/ms	C04734	1.13978
New_hit	365.342567841043n7050	-1.58007	-18.948	-3.48307	0.000980484	0.00955402	HMDB0035562	5,7-Tetracosanedione	semi		7.80621	Organooxygen
New_hit	395.38952013314n7613	1.60587	-17.0139	3.22267	0.00213754	0.016277	HMDB0002356	Hexacosanoic acid	semi	C21931	8.20855	Lipids(Fatty Acyls)
common	429.30080384536n8078	-2.51455	-20.8846	-5.3914	1.51654e-06	4.5853e-05	HMDB0012458	7alpha-Hydroxy-3-oxo-4-cholestenoate	semi	C17337	6.47378
common	458.183144330778n8417	-2.74824	-19.2191	-4.15881	0.00011315	0.00165943	HMDB0001396	5-Methyltetrahydrofolic acid	semi	C00440	7.02723
New_hit	462.0671982774n8455	1.84885	-18.2773	3.39737	0.00127171	0.0113838	HMDB0000536	Adenylsuccinic acid	ms/ms	C03794	1.78821	Benzenoids
common	562.518744519081n9224	3.45555	-20.0703	5.48657	1.07209e-06	3.4441e-05	HMDB0004948	Ceramide (d18:1/9Z-18:1)	ms/ms	C00195	7.96431
common	564.53452149114n9237	2.49617	-18.8669	6.64016	1.47079e-08	1.16306e-06	HMDB0004950	Ceramide (d18:1/18:0)	ms/ms	C00195	8.11337
common	593.534933320746n9459	2.15949	-21.0415	3.05301	0.00348841	0.0235927	HMDB0010367	CE(14:1(9Z))	ms/ms	C02530	8.02142
New_hit	677.628653669202n10082	-2.17019	-20.0849	-3.76231	0.000410779	0.00479865	HMDB0005193	CE(20:1(11Z))	ms/ms	C02530	8.77758	Lipids (Steroid)
New_hit	730.539632537367n10431	-1.64023	-20.1333	-3.3323	0.00154572	0.0125118	HMDB0007969	PC(16:0/16:1(9Z))	ms/ms	C00157	8.11845	Lipids (Glycerophospholipids)
New_hit	745.485909791734n10484	-1.52355	-19.1698	-3.08696	0.00316644	0.0219531	HMDB0115499	PA(20:4(5Z,8Z,11Z,14Z)/20:3(8Z,11Z,14Z))	ms/ms	C00416	7.37523	Lipids (Glycerophospholipids)
common	749.51778757379n10506	-2.61439	-20.5868	-3.72275	0.000465598	0.00537792	HMDB0115106	PA(20:1(11Z)/20:4(5Z,8Z,11Z,14Z))	ms/ms	C00416	7.70512
common	911.57239499594n11058	2.62956	-20.0126	5.29456	2.15501e-06	6.32957e-05	HMDB0009909	PI(22:3(10Z,13Z,16Z)/18:2(9Z,12Z))	ms/ms	C00626	7.97695
